# Supplementary material for: Antibiotic Use and Fatal Outcomes among Critically Ill Patients with COVID-19 in Tacna, Peru
Source: Antibiotics (Basel). 2021 Aug 9;10(8):959. doi: 10.3390/antibiotics10080959 (PMC8388967; doi:10.3390/antibiotics10080959)
Supplement: Supplementary file 1 [file antibiotics-10-00959-s001.zip]

Archive with 1 entries (1 files):
- antibiotics-1311655-supplementary.pdf
